# Supplementary material for: The Association of Specific Constituents of the Fecal Microbiota with Immune-Mediated Brain Disease in Dogs
Source: PLoS One. 2017 Jan 26;12(1):e0170589. doi: 10.1371/journal.pone.0170589 (PMC5268494; doi:10.1371/journal.pone.0170589)
Supplement: S1 Table — https://dx.doi.org/10.6084/m9.figshare.4541227.v1. doi: 10.6084/m9.figshare.4541227.v1. (XLSX) [file pone.0170589.s001.xlsx]

## Sheet: Sheet1
	Case/Control	Signalment	Environment	Pairid	F.prausnitzii	Prevo x 1000	Vaccinated	Prevocat	Prauscat
	1	Lab, 60, F	1	20	1.12	120.7	0	2	2
	1	Pug, 12m, F	1	1	0	0.4	1	0	0
	0	Pug, 10m, F	2	1	0.26	39.1	0	2	2
	1	Lab, 36m, M	1	2	0.96	218.1	0	2	2
	0	Lab, 48m, F 225925	1	2	0.35	200.7	0	2	2
	0	Lab 60m FS	0	20	0	0.6	0	1	0
	0	Golden, 61m, F	0	16	0.3	93.9	0	2	2
	0	Chihuahua, 132m, F	1	18	0.01	0.7	0	1	1
	0	Chessie, 71m, F	0	17	0.9	239.1	0	2	2
	1	Chihuahua, 130m, F	2	18	0.01	0.6	0	1	1
	1	Chessie, 72m, F	1	17	0.09	0.3	1	0	1
	1	Chihuahua, 47m, F	1	12	0.01	0.7	0	1	1
	1	Shih Tzu, 30m, F	1	14	0.04	1	0	1	1
	1	Maltese, 85m, F	2	4	0	0.1	0	0	0
	1	Maltese, 69m, F	0	10	0	0.6	0	1	0
	1	Lab, 85m, M	2	15	0.22	2.6	0	2	2
	1	Shih Tzu, 110m, M	2	3	0	0.4	0	0	0
	1	Chihuahua, 99m, F	1	5	0	1	0	1	0
	1	Min Pin, 48m, F	1	6	0	0.3	0	0	0
	1	Weimeraner, 39m, M	2	9	0.72	0.4	0	0	2
	1	Beagle, 136m, M	2	11	0.04	15.5	1	2	1
	1	Golden, 70m, F	2	16	0.14	0.6	0	1	2
	0	Lab, 72m, M	1	15	0.01	0.7	0	1	1
	0	Shih Tzu, 131m, M	2	3	0.01	0.6	0	1	1
	1	Chihuahua, 14m, F	2	8	0.04	1.7	1	1	1
	1	Dachs, 83, F	2	13	0.03	1.4	0	1	1
	0	Chihuahua, 92m, F	1	5	0.03	0.6	0	1	1
	1	Maltese, 59m, F	2	19	0	0.7	0	1	0
	0	Shih Tzu, 40m, F	2	14	0.14	1	0	1	2
	0	Dachs,91, F	0	13	0.38	6.5	0	2	2
	0	Chihuahua, 51m, F	1	12	0	46.4	0	2	0
	0	Beagle, 145m, M	0	11	0.26	137	0	2	2
	0	Maltese, 66m, F	1	10	0.54	0.4	0	0	2
	0	Weimeraner, 29m, M	0	9	0.1	0.6	0	1	1
	0	Pug, 30m, M	2	7	0.1	4.8	0	2	1
	0	Maltese, 96m, F	2	4	0	0.6	0	1	0
	0	Chihuahua, 20m, F	1	8	0	2.6	0	2	0
	1	Pug, 25m, M	2	7	0.1	0.4	0	0	1
	0	Min Pin, 29m, F	1	6	0.62	113.2	0	2	2
	0	Maltese, 112m, F	2	19	0.01	1.4	0	1	1
