# Supplementary material for: The Association of Specific Constituents of the Fecal Microbiota with Immune-Mediated Brain Disease in Dogs
Source: PLoS One. 2017 Jan 26;12(1):e0170589. doi: 10.1371/journal.pone.0170589 (PMC5268494; doi:10.1371/journal.pone.0170589)
Supplement: S2 Table — https://dx.doi.org/10.6084/m9.figshare.4541233.v1. doi: 10.6084/m9.figshare.4541233.v1. (XLSX) [file pone.0170589.s002.xlsx]

## Sheet: Sheet1
	Actinobacter control	Actinobacter case	Bacteriodes control	Bacteriodes case	Firmicutes control	Firmicutes case	Fusobacteria control	Fusobacteria case	Proteobacteria control	Proteobacteria case
	0.32	0.01	38.8	0.71	19.62	13.35	34.84	73.7	6.3	12.23
	2.49	0.29	20.07	0.88	73.62	65.55	3.48	0.52	0.26	32.7
	0.03	0.54	34.68	1.64	51	91.51	0.8	1.29	13.48	4.99
	0.38	5.99	49.04	16.96	30.61	67.77	12.49	8.59	7.39	0.64
	0.35	3.96	54.65	38.88	13.83	50.64	25.39	5.13	5.77	1.38
	0.25	0.04	43.17	0.7	16.16	77.33	36.74	0.55	3.65	21.38
	0.1	0.36	1.49	28.36	52.78	30.07	1.46	40.48	44.07	0.67
	4.03	0.91	46.04	24.62	32.64	65.43	0.41	7.46	16.84	1.52
	2.23	5.42	38.48	2.25	13.67	39.77	39.62	0.45	5.96	52.12
	0.93	0.01	20.97	77.2	59.91	13.97	16.99	0.51	1.13	8.14
	0.25	0.09	37.2	6.35	45.03	31.17	10.68	56.9	6.77	5.13
	0.39	0.51	28.17	20.67	33.72	48.42	35.51	5.61	2.13	24.55
	1.33	2.78	4.96	33.84	75.84	32.1	7	29.41	10.84	1.81
	1.94	0.26	45.93	57.06	42.54	16.99	3.8	22.58	5.71	3.06
	0.1	3.35	1.62	49.39	11.23	32.06	0.65	7.13	86.38	8
	0.06	0.46	29.84	50.3	3.09	45.32	56.33	0.3	10.62	3.58
	0.45	0.07	40.45	24.77	50.8	11.67	5.06	63.12	3.22	0.38
	0.33	8.81	47.83	40.17	26.9	47.01	0.725	1.39	24.19	2.61
	0.81	2.72	27.61	26.25	51.62	34.62	16.83	32.99	2.97	3.39
	1.087	2.06	46.79	16.68	22.23	49.14	23	25.058	6.84	4
